# Supplementary material for: Noble Gas Isotopes and Nitrogen Isotopologues Reveal Deep Sources and Subsurface Fractionation in Yellowstone Gases
Source: ACS Earth Space Chem. 2025 Mar 24;9(6):1310–21. doi: 10.1021/acsearthspacechem.4c00349 (PMC12183726; doi:10.1021/acsearthspacechem.4c00349)
Supplement: Supplementary file 2 [file sp4c00349_si_002.xlsx]

## Sheet: Sheet2
				Helium isotopes			Argon isotopes in permil deviations from atmosphere					Krypton isotopes in permil deviations from atmosphere					Xenon isotopes in permil deviations atmosphere													Noble gas elemental ratios			Nitrogen isotopes in permil deviations from atmosphere
Location	Sample ID	Comments		3He/4He (Ra)	±1s		δ40Ar/36Ar	±1s	δ38Ar/36Ar	±1s		δ82Kr/84Kr	±1s	δ86Kr/84Kr	±1s		δ128Xe/130Xe	±1s	δ129Xe/130Xe	±1s	δ131Xe/130Xe	±1s	δ132Xe/130Xe	±1s	δ134Xe/130Xe	±1s	δ136Xe/130Xe	±1s		δ84Kr/36Ar	δ132Xe/36Ar		δ15N	±1s	𝚫30N	±1s
Mud Volcano	YNP22-MV4b			15.703	0.649319		737.647	0.0392782	-2.34782	0.03391		1.24459	0.0358502	-1.21349	0.0302617		1.12037	0.283837	2.94333	0.132816	-0.464158	0.154153	-0.382511	0.132816	0.467576	0.158947	0.698666	0.169423		455.943	1503.8		-1.05	0.006	8.64	0.108239
	YNP22-MV4a			n.d.	n.d.		539.147	0.0175436	-3.71914	0.0157901		1.81544	0.0261215	-1.7572	0.0221042		1.29769	0.183979	2.24796	0.0866279	-0.568355	0.100302	-0.77297	0.0866279	-0.626681	0.103361	-1.19915	0.111713		486.371	1651.33		n.d.	n.d.	n.d.	n.d.
	YNP22-MV5a			16.3644	0.676668		846.931	0.0404945	-6.12425	0.0349601		2.58202	0.0433829	-2.40308	0.0366177		1.66855	0.330744	3.11682	0.154558	-0.612755	0.179231	-0.868267	0.154558	-0.733221	0.184594	-1.24313	0.19705		660.425	2249.82		n.d.	n.d.	n.d.	n.d.
Obsidian Pool	YNP22-OP1a			16.8368	0.696201		1009.85	0.0422427	-4.43775	0.0364694		2.00325	0.0455311	-1.82277	0.0384318		1.60963	0.352656	3.60176	0.164856	-0.37667	0.191217	-0.304678	0.164856	0.36387	0.196998	0.322806	0.210209		674.275	2114.87		-3.7	0.022	9.6	0.0973721
	YNP22-OP1b			n.d.	n.d.		850.459	0.0192362	-5.02347	0.0173135		2.13881	0.0274563	-1.98937	0.0232332		1.21655	0.185142	2.88235	0.0871924	-0.636602	0.100969	-0.853317	0.0871924	-0.507649	0.104056	-0.806588	0.112437		671.776	2149.24		n.d.	n.d.	n.d.	n.d.
	YNP22-OP8			16.3969	0.678012		347.369	0.0141201	-2.85469	0.0121903		1.35195	0.0234757	-1.31571	0.0198142		0.862389	0.176708	1.47482	0.0826583	-0.531106	0.0959155	-0.634086	0.0826583	-0.757846	0.0988689	-1.03437	0.105425		511.592	1501.12		-1.22	0.016	10.58	0.54975
Crater Hills	YNP22-CH1a			3.40152	0.140653		139.317	0.0135416	-8.36362	0.0115472		3.12866	0.0215532	-3.01333	0.0182394		1.74453	0.155504	1.16151	0.0730983	-0.850116	0.0845406	-1.64148	0.0730983	-2.98006	0.0870599	-4.42917	0.094291		512.891	1731.98		n.d.	n.d.	n.d.	n.d.
	YNP22-CH1b			n.d.	n.d.		108.356	0.0128066	-7.48136	0.0110563		3.0549	0.0210389	-2.94872	0.0177571		1.79125	0.152412	1.20303	0.0711973	-0.846554	0.0825437	-1.60951	0.0711973	-2.98115	0.0849879	-4.43138	0.0907583		523.919	1751.5		-3.82	0.005	16.13	0.0353264
Frying Pan Springs	YNP22-FP2			5.5609	0.229943		87.3752	0.0126848	-4.22285	0.0109512		1.53401	0.0208244	-1.4806	0.0175762		0.81734	0.156312	0.495198	0.0730279	-0.398849	0.0846726	-0.67983	0.0730279	-1.14335	0.0871887	-1.82251	0.0930963		530.651	1567.55		-1.83	0.006	16.93	0.334158
	YNP22-FP3			n.d.	n.d.		19.1729	0.0122806	-0.709859	0.0106022		0.470534	0.0235907	-0.411127	0.0199113		0.386632	0.205713	0.124923	0.0964745	-0.229371	0.112135	-0.356075	0.0964745	-0.610315	0.115838	-0.890918	0.123174		134.453	409.955		-0.59	0.005	18.61	0.0989827
Brimstone Basin	YNP22-BS2a			3.00905	0.124424		42.7491	0.0124218	-0.872499	0.0107241		0.582844	0.0245539	-0.540793	0.0207247		0.711835	0.224493	0.42496	0.105506	-0.323733	0.122799	-0.484291	0.105506	-0.470996	0.127077	-0.791426	0.134818		92.4674	221.388		-0.55	0.006	18.96	0.116935
	YNP22-BS2b			n.d.	n.d.		139.556	0.0129856	-0.770199	0.0112109		0.434629	0.027144	-0.412231	0.0229127		0.461159	0.241164	1.00887	0.113576	-0.0114584	0.132367	0.252527	0.113576	1.29623	0.137212	1.80392	0.14525		42.2945	166.17		-0.94	0.012	15.15	0.30692
	YNP22-BS3a			n.d.	n.d.		162.976	0.0131184	-1.04659	0.0113255		0.618347	0.0236161	-0.640856	0.0199327		0.252111	0.19111	0.524441	0.0895039	-0.29784	0.103941	-0.3235	0.0895039	-0.122306	0.107252	-0.149275	0.114212		292.497	854.357		n.d.	n.d.	n.d.	n.d.
	YNP22-BS3b			n.d.	n.d.		226.387	0.0134713	-0.716508	0.0116301		0.436764	0.0237272	-0.38709	0.0200265		0.385493	0.18932	0.612535	0.0886444	-0.136762	0.102927	0.025461	0.0886444	0.601736	0.106184	0.877944	0.113105		352.836	990.769		n.d.	n.d.	n.d.	n.d.
				n.d. = not determined																													n.d. = not determined
